# Supplementary material for: Chitosan Nanoformulations of Mycosporine-like Amino Acid (MAA)-Rich Extracts from Mazzaella laminarioides Effectively Protect Human Keratinocytes Against UVA Radiation Damage
Source: Int J Mol Sci. 2025 Oct 25;26(21):10394. doi: 10.3390/ijms262110394 (PMC12609401; doi:10.3390/ijms262110394)
Supplement: Supplementary file 1 [file ijms-26-10394-s001.zip]

Archive with 1 entries (1 files):
- ijms-3900206-supplementary.pdf
